# Supplementary material for: Diverse feasting networks at the end of the Bronze Age in Britain (c. 900-500 BCE) evidenced by multi-isotope analysis
Source: iScience. 2025 Sep 10;28(9):113271. doi: 10.1016/j.isci.2025.113271 (PMC12496200; doi:10.1016/j.isci.2025.113271)
Supplement: Table S2. Full details of the 87Sr/86Sr and δ18O combined with previously published δ34S, δ15N, and δ13C 8 [file mmc2.xlsx]

## Sheet: Supplementary Table_S2
ID	Context	Taxon	Bone	Tooth	Side	87Sr/86Sr	2se	87Sr/86Sr pp	δ18Oc(VPDB)	δ18Oc(SMOW)	δ18Op(VSMOW)	δ13C(VPDB)	Reps	δ34S	%S	C:S	N:S	δ13C	δ15N	%C	%N	C:N	Reps
														VCDT				VPDB	AIR
ACC01	107	S/G	Man	M1	L	0.711447	6.96e-06							11.9	0.1	672	206	-21.4	3.9	34.7	12.5	3.3	2
ACC02	109	S/G	Max	M1/M2	R	0.708384	8.7e-06							12.9	0.2	691	212	-21.5	4.2	41.9	15	3.3	2
ACC03	-	S/G	Max	M1/M2	L	0.707737	5.94e-06							12.3	0.2	677	206	-21.5	5.5	39.5	14	3.3	2
ACC04	107	S/G	Man	M1	R	0.709708	9.06e-06							-4.2	0.2	680	208	-22.2	5.9	38.5	13.7	3.3	2
ACC05	107	S/G	Max	M1/M2	L	0.707923	7.66e-06							12.6	0.2	440	113	-21.8	5.4	40.8	12.2	3.9	2
ACC06	100	S/G	Max	M1/M2	L	0.708158	7.5e-06							13.6	0.2	523	148	-22.6	6.2	38.1	12.6	3.5	2
ACC07	1	S/G	Man	M2	L	0.708744	6.42e-06							13.3	0.2	580	174	-21.3	3.8	38.8	13.6	3.3	2
ACC08	100	S/G	Man	M1	R	0.707898	8.8e-06							13.3	0.2	702	215	-21.7	4.7	41.8	14.9	3.3	2
ACC09	-	S/G	Man	M3	R	0.707855	8.36e-06							12.1	0.1	359	107	-21.8	3.8	17.9	6.2	3.4	2
ACC10	4	S/G	Man	M3	L	0.70792	6.76e-06							14.5	0.1	598	183	-21.3	3.6	27.8	9.9	3.3	2
ACC11	101	P	Max	M1	L	0.707873	7.26e-07		-3.0225	27.7442	18.9527	-14.191	2	0.3	0.1	481	137	-22.5	6.1	17.7	5.9	3.5	2
ACC12	100	P	Man	M1	R	0.709311	7.5e-06		-3.685	27.0613	18.2478	-14.013	1	7.6	0.1	155	37	-22.7	7.4	8.3	2.3	4.2	2
ACC13	100	P	Max	M3	L	0.709217	6.84e-06		-5.1435	25.5578	16.6958	-13.0775	2	10.2	0.2	467	142	-22.1	8.3	29.1	10.3	3.3	2
ACC14	1	P	Max	M3	R	0.708691	8.02e-06		-5.367	25.3274	16.458	-13.692	1	6.3	0.2	518	155	-22	7.3	29.7	10.3	3.4	2
ACC15	107	P	Max	M1	L	0.708006	8.18e-06		-3.234	27.5262	18.7276	-13.59	2	3.7	0.1	432	123	-22.1	7.8	14	4.6	3.5	2
ACC16	100	C	Man	M1	L	0.709296	7.16e-06							8	0.2	455	136	-21.1	8.1	26.1	9.1	3.4	2
ACC17	-	CR	Man	M1	L	0.708484	7.78e-06							12.1	0.1	560	172	-21.4	3.4	27.5	9.9	3.3	2
ACC18	107	D	L.T.	C	ND	0.708144	8.54e-06
ECH01	2	S/G	Man	M1	L	0.707989	6.88e-06							14.6	0.2	591	180	-21.9	4.3	45.4	16.2	3.3	2
ECH02	2	S/G	Man	M1	L	0.708795	7.62e-06							15.8	0.2	727	226	-21.9	4.1	44	16	3.2	2
ECH03	2	S/G	Man	M1	L	0.70797	6.2e-06							14.6	0.2	565	173	-21.7	3.9	43.9	15.7	3.3	2
ECH04	10	S/G	Man	M1	R	0.707979	7.8e-06							12.1	0.2	621	191	-21.8	4.8	44.2	15.9	3.3	2
ECH05	11	S/G	Man	M1	L	0.707922	7.06e-06							13.4	0.2	693	216	-21.9	4.7	43.4	15.8	3.2	2
ECH06	18	S/G	Man	M1	R	0.709074	8.28e-06							11.7	0.2	690	214	-22.5	5	43.1	15.6	3.2	2
ECH07	18	S/G	Man	M1	R	0.708006	6.18e-06							14.2	0.2	669	209	-21.8	5.1	43.8	16	3.2	2
ECH08	2	S/G	Man	M1	R	0.708301	7.46e-06							8.3	0.2	606	187	-21.8	4.9	44.5	16	3.2	2
ECH09	18	S/G	Man	M1	L	0.708259	7.6e-06							17.5	0.2	661	204	-21.7	4.7	43.1	15.5	3.3	2
ECH10	18	S/G	Man	M1	L	0.70843	8.74e-06							12.3	0.2	699	218	-22.3	5.2	44	16	3.2	2
ECH11	18	S/G	Man	M1	L	0.708131	7.04e-06							15.3	0.2	568	175	-21.6	3.7	43.8	15.7	3.3	2
ECH12	20	S/G	Man	M1	L	0.711035	6.3e-06							9.4	0.2	666	208	-22.5	5.6	40.7	14.8	3.2	2
ECH13	2	P	Max	M1	L	0.707961	6.32e-06		-2.299	28.4901	19.7225	-13.648	2	14.7	0.2	570	171	-21.6	6.4	44.4	15.6	3.3	2
ECH14	18	P	Man	M1	L	0.708565	7.6e-06		-5.1595	25.5413	16.6788	-14.7165	2	16.2	0.2	603	184	-21.1	4.9	39	13.8	3.3	2
ECH15	20	P	Man	M2	R	0.707771	6.56e-06		-5.843	24.8367	15.9515	-13.327	1	12.8	0.2	648	201	-22.1	5.3	41.9	15.2	3.2	2
ECH16	20	P	Man	M1	L	0.70961	6.9e-06		-2.04	28.757	19.9981	-13.31	2	16.8	0.2	677	210	-22	3.7	43.9	15.8	3.2	2
ECH17	24	P	Man	P4	L	0.70873	7.62e-06		-5.757	24.9253	16.043	-12.728	1	3	0.2	701	215	-21.2	5.3	44.5	15.9	3.3	2
ECH18	11	P	Max	M2	R	0.709336	7.46e-06		-5.24	25.4583	16.5932	-13.0963	4	11.7	0.2	652	199	-21.8	6	42	14.9	3.3	2
ECH19	4	CR	Man	P4	R	0.708047	8.2e-06							16.2	0.2	637	195	-21.7	4.2	40.6	14.5	3.3	2
ECH20	4	C	Max	M1/M2	L	0.708908	8.02e-06							13.9	0.2	630	195	-21.7	4.2	43.8	15.8	3.2	2
ECH21	20	C	Man	M2	R	0.709051	1.01e-05							-7.4	0.2	710	222	-22	6.4	43.7	15.9	3.2	2
ECH22	24	C	Man	P3	R	0.708993	8.72e-06							10.9	0.1	713	222	-22.4	5.7	39.7	14.4	3.2	2
ECH23	24	C	Max	P4	L	0.708005	7.78e-06							15.7	0.2	613	189	-22	5.6	45.4	16.3	3.3	2
ECH24	24	C	Max	M2	R	0.708599	9.98e-06							12	0.2	765	238	-22	4.6	43.4	15.7	3.2	2
ECH25	6	P	Man	M1	L	0.707851	6.8e-06		-2.63	28.1488	19.3703	-13.68	2	12.9	0.2	621	193	-22	5.8	41.2	14.9	3.2	2
ECH26	6	P	Max	P4	L	0.70779	6.22e-06		-6.054	24.6192	15.727	-13.226	1	11.3	0.2	681	211	-22.1	5.9	38.1	13.7	3.2	2
ECH27	6	CR	Man	P3	L	0.708106	7.38e-06							14.2	0.2	569	172.5	-22.7	4.9	32.9	11.6	3.3	2
ECH28	6	P	Man	M1	L	0.707865	5.74e-06		-2.7205	28.0555	19.274	-13.665	2	15.3	0.2	546	167	-21.1	6.3	44.8	15.9	3.3	2
ECH29	6	S/G	Man	M1	R	0.707875	7.22e-06							16.6	0.2	619	191	-21.1	3.3	43.1	15.5	3.2	2
ECH30	6	C	Max	M1	R	0.708168	7.9e-06							12.6	0.2	647	201	-22	4.8	42.3	15.3	3.2	2
ECH31	6	S/G	Man	M1	R	0.708298	8.38e-06							12.5	0.2	664	207	-22.2	5.1	43.7	15.8	3.2	2
ECH32	6	S/G	Man	M1	L	0.708305	6.62e-06							11.5	0.2	680	213	-21.4	5.8	42.2	15.4	3.2	2
ECH33	6	S/G	Man	M2	R	0.707843	7.64e-06							16.1	0.2	624	191	-22	4.6	43.4	15.5	3.3	2
ECH34	6	S/G	Man	M1	R	0.707897	8.14e-06							13.6	0.2	645	201	-21.7	4.2	42.1	15.3	3.2	2
ECH35	6	S/G	Man	M2	L	0.709187	7.12e-06							10.4	0.2	638	196	-22.2	5	43.6	15.6	3.3	2
ECH36	5	S/G	Man	M1	L	0.707782	5.94e-06							13.9	0.2	574.5	176.5	-21.3	4.6	42.9	15.4	3.3	2
ECH37	3 (3)	S/G	Man	dp4	L	0.707966	7.88e-06							14.4	0.2	727.5	227.5	-21.7	3.7	40.6	14.8	3.2	2
ECH38	6	D	Max	M1	R	0.708009	7.14e-06							14.4	0.2	599.5	187.5	-20.9	7.8	41.2	15.1	3.2	2
ECH39	6	D	L.T.	C	L	0.709885	6.66e-06
PTN01	20	S/G	Man	M1	R	0.708158	6.56e-06							-7.3	0.2	599	181	-21.6	6.8	43.3	15.3	3.3	1
PTN02	25	S/G	Man	M1	R	0.708768	9.48e-06							-4.1	0.2	471	137	-22	7.2	32	10.8	3.5	2
PTN03	51	S/G	Man	M1	R	0.708235	7.02e-06							8.8	0.1	483	146	-21.8	5.6	25.8	9.1	3.3	1
PTN04	62	S/G	Man	M1	R	0.70833	6.36e-06							-16.9	0.2	653	197	-20.9	4.9	43.9	15.5	3.3	1
PTN05	2905	S/G	Man	M1	R	0.70848	4.92e-06							-15.4	0.2	575	176	-21.3	6.8	45.8	16.3	3.3	1
PTN06	3135	S/G	Man	M1	R	0.708085	8e-06							9.8	0.2	763	234	-22.9	5.4	44.8	16.1	3.3	1
PTN07	1513	S/G	Man	M1	R	0.709129	4.84e-06							-2.5	0.2	547	168	-21.7	6.6	45.4	16.3	3.3	1
PTN08	1760	S/G	Man	M1	R	0.708368	6.38e-06							11.1	0.2	534	160	-21.4	3.8	40.6	14.1	3.4	2
PTN09	1904	S/G	Man	M1	R	0.7088	7.14e-06							-7.9	0.2	558	170	-21.9	5.7	44.5	15.8	3.3	1
PTN10	2503	S/G	Man	M1	R	0.708486	6.34e-06							-16.3	0.2	644	194	-21.1	8.8	37.2	13.1	3.3	2
PTN11	2703	S/G	Man	M1	R	0.708667	9.88e-06							-15.8	0.2	590	178	-21.7	5.7	42.5	15	3.3	1
PTN12	3397	S/G	Man	M1	R	0.708851	9.48e-06							-13.1	0.2	688	209	-21.3	7.5	42	14.9	3.3	2
PTN13	16	P	Man	M1	R	0.7088	1.2e-05		-4.6725	26.0433	17.197	-14.7785	2	15.6	0.2	513	157	-21.3	6.1	42.8	15.3	3.3	1
PTN14	35	P	Man	M1	R	0.709062	1.14e-05		-2.841	27.9313	19.1458	-14.5	2	-2.6	0.2	642	194	-21.7	8.8	44.1	15.6	3.3	1
PTN15	36	P	Max	M1	L	0.709037	9.22e-06		-3.3585	27.3979	18.5952	-11.4085	2	1.3	0.2	545	165	-21.6	7.7	43.6	15.4	3.3	2
PTN16	36	P	Max	M1	L	0.70856	8.42e-06		-4.2385	26.4907	17.6588	-13.9105	2	5.6	0.2	638	195	-21.6	5.3	43.4	15.4	3.3	2
PTN17	61	P	Man	M1	R	0.708961	8.14e-06		-5.484	25.2068	16.3335	-13.434	2	9.2	0.2	537	161	-21.6	5.7	45.7	16	3.3	2
PTN18	81	P	Man	M1	R	0.70987	1.11e-05		-3.7535	26.9907	18.1749	-14.0405	2	4	0.2	688	210	-20.5	4.8	43.3	15.4	3.3	2
PTN19	82	P	Man	M1	R	0.708995	6.32e-06		-1.618	29.1921	20.4472	-13.1635	2	-7.9	0.2	528	158	-22.1	5.3	34.7	12.1	3.4	1
PTN20	84	P	Man	M1	L	0.709342	9.22e-06		-4.5265	26.1938	17.3524	-14.0745	2	13.9	0.2	615	190	-21.2	5	43.1	15.5	3.2	2
PTN21	1516	P	Man	M1	R	0.708751	7.26e-06		-2.7455	28.0298	19.2474	-12.8385	2	-4.4	0.2	588	177	-21.3	7.9	41.1	14.5	3.3	2
PTN22	1902	P	Man	M1	R	0.708424	9.26e-06		-2.717	28.0592	19.2778	-14.3805	2	1.7	0.2	580	179	-22.2	6.5	39.9	14.3	3.3	2
PTN23	2244	P	Man	M1	R	0.71005	8.84e-06		-2.3445	28.4431	19.6741	-12.975	2	-2.1	0.2	617	188	-21.4	4.9	42.6	15.2	3.3	2
PTN24	2439	P	Man	M1	L	0.710273	7.72e-06		-3.7595	26.9845	18.1685	-13.8515	2	14.6	0.2	544	164	-21.5	4.4	42.4	14.9	3.3	2
PTN25	3397	P	Man	M1	R	0.710282	7.14e-06		-2.5335	28.2483	19.473	-14.181	2	10	0.2	560	169	-21.2	6.6	43.5	15.3	3.3	2
PTN26	1532	P	Man	M1	R	0.708722	9.74e-06		-2.1685	28.6246	19.8614	-14.432	2	-3.9	0.2	569	173	-21.2	8	36.2	12.8	3.3	2
PTN27	1529	C	Man	M1	R	0.708905	1.08e-05							-17.1	0.2	656	204	-21.7	5.6	40.8	14.8	3.2	2
PTN28	1710	C	Man	M2	R	0.709429	7.96e-06							15.1	0.2	550	168	-21.2	6.3	44	15.7	3.3	2
PTN29	2035	C	Man	M1	R	0.708849	8.54e-06							16.7	0.2	619	191	-21.1	3.5	44.4	16	3.2	2
PTN30	2106	C	Man	M1	L	0.70836	7.88e-06							-0.7	0.2	593	180	-21.9	6.7	36.5	13	3.3	2
PTN31	2109	C	Man	M1	L	0.708613	6.72e-06							-8.5	0.2	615	186	-21.7	7.1	36.5	12.9	3.3	2
PTN32	2363	C	Man	M1	L	0.709036	8.78e-06							-6.2	0.2	611	187	-22.4	6.6	40.3	14.4	3.3	2
PTN33	2502	C	Man	M1	R	0.710245	9.18e-06							-13.9	0.2	592	178	-22.1	6.2	34.9	12.3	3.3	2
PTN34	2514	C	Man	M1	L	0.709187	7.5e-06							12.9	0.1	646	196	-22.8	4.8	32	11.3	3.3	2
PTN35	2706	C	Man	M1	R	0.709143	8.96e-06							7.4	0.1	560	172	-21.6	3	21.3	7.6	3.3	2
PTN36	1513	P	Man	P3	L	0.708851	5.58e-06		-5.371	25.3233	16.4538	-13.208	1	-9.6	0.1	644	198	-22.2	6.9	33.8	12.2	3.3	2
PTN37	2825	C	Max	M1	R	0.70883	5.76e-06							-6.5	0.1	620	190	-21.9	5.7	28.1	10	3.3	2
PTN38	2035	C	Man	M2	R	0.708751	5.92e-06							10.8	0.2	568	171	-21.9	3.3	32.1	11.3	3.3	2
PTN39	64	C	Max	M1	L	0.708669	7.6e-06							2.8	0.1	646	198	-22.3	5.3	29.9	10.7	3.3	2
PTN40	2513	C	Max	M1/M2	L	0.709571	1.26e-05							-11.2	0.2	611	186	-22.7	7.5	38.6	13.7	3.3	2
PTN41	2028	C	Max	M1	L	0.70881	1.42e-05							-1.4	0.2	641	194	-22.2	6.8	37.7	13.3	3.3	2
PTN42	2109	C	Max	M1	L	0.70877	1.6e-05							-9.4	0.2	659	202	-22	5.3	39	14	3.3	2
PTN43	1517	C	Man	dp4	R	0.708916	1.09e-05							-13.1	0.1	513	157	-21.3	5.8	13.4	4.8	3.3	2
PTN44	61	C	Max	M1	L	0.710492	1.46e-05							5.7	0.1	639	192	-21.4	5.4	31.5	11.1	3.4	2
PTN45	1530	C	Max	M1	L	0.708932	1.82e-05							-10.2	0.2	601	184	-21.7	6.2	34.1	12.2	3.3	1
PTN46	2706	C	Man	M1	L	0.708918	1.85e-05							-10.5	0.2	538	164	-21.9	6.3	35.5	12.6	3.3	2
PTN47	2512	C	Man	dp4	R	0.708794	1.31e-05							-12.4	0.1	501	149	-22.3	6.1	22.5	7.8	3.4	2
PTN48	63	P	Man	dp4	L	0.708809	7.52e-06		-4.898	25.8108	16.9571	-15.733	2	-5.2	0.1	567	171	-22.1	6.2	31.8	11.2	3.3	2
PTN49	1513	P	Man	P4	L	0.708855	7.08e-06		-5.748	24.9346	16.0526	-13.071	1	-11.8	0.2	478	137	-21.7	6.8	29.1	9.7	3.5	1
PTN50	1916	P	Max	M1	R	0.70881	9.34e-06		-3.329	27.4283	18.6266	-14.343	2
PTN51	2911	P	Max	P3	L	0.709033	7.54e-06		-5.297	25.3995	16.5325	-12.4825	2	-7.7	0.1	619	188	-21.1	6.8	32.5	11.5	3.3	2
PTN52	1524	P	Max	M2	R	0.708341	8.84e-06		-5.2055	25.4939	16.6299	-13.32	2	9.3	0.1	553	164	-22.3	7.1	30.2	10.4	3.4	2
PTN53	2906	P	Man	P4	L	0.714353	8.14e-06		-6.276	24.3903	15.4908	-13.886	1	13.8	0.2	637	195	-21.2	3.4	36.9	13.2	3.3	1
PTN54	61	P	Man	M1	R	0.709032	7.94e-06		-6.304	24.3615	15.461	-13.369	2	9.3	0.2	543	164	-21.7	5.6	37.4	13.2	3.3	2
PTN55	63	P	Max	M2	R	0.712871	1.26e-05		-5.964	24.712	15.8228	-12.725	1	13.8	0.2	557	168	-21.1	5.3	32.6	11.5	3.3	2
PTN56	2503	P	Max	M2	R	0.70905	5.52e-06		-4.792	25.9201	17.0698	-13.15	1	-11.8	0.2	632	193	-21.5	7.8	34.7	12.4	3.3	2
PTN57	1532	P	Max	M3	L	0.708771	8.96e-06		-4.5975	26.1206	17.2768	-13.0575	2	-6.5	0.1	594	179	-21.9	6.7	28.5	10	3.3	2
PTN58	2905	P	Max	M2	R	0.714711	8.2e-06		-6.144	24.5264	15.6312	-12.939	1	-10.5	0.1	601	183	-21.6	7.5	32.2	11.4	3.3	2
PTN59	2914	P	Max	M1	L	0.71018	8.26e-06		-3.5335	27.2175	18.409	-12.798	2	2.8	0.2	569	173	-20.5	5.7	33.9	12	3.3	2
PTN60	2503	P	Max	M2	L	0.709202	8.98e-06		-6.068	24.6047	15.7121	-13.537	1	-15.3	0.2	624	192	-22.5	9	40	14.4	3.3	2
PTN61	3364	P	Man	M2	R	0.711298	9.46e-06		-4.47	26.2521	17.4125	-12.7335	2	4.8	0.2	512	151	-20.8	5.7	36.8	12.6	3.4	2
PTN62	3135	D	Man	C	R	0.708766	1.1e-05
PTN63	2514	D	Man	P	L	0.708513	8.94e-06
PTN64	2903	D	Man	M	L	0.708976	6.58e-06
PTN65	42	D	Man	M	R	0.709041	6.74e-06
PTN66	3457	D	Max	M	R	0.708843	7.8e-06
PTN67	61	D	Max	M	L	0.708702	7.08e-06
PTN68	22	D	Max	M	L	0.713034	7.78e-06
PTN69	1917	D	Max	M	L	0.708851	1.2e-05
PTN70	2963	D	Max	M	R	0.708905	1.2e-05
PTN71	1521	D	Max	M	R	0.708645	7.48e-06
RMD01	815	P	Max	P3	L	0.710854	6.10E-06		-6.105	24.5666	15.6727	-13.4825	2	3.2	0.2	579.5	176.5	-21.2	5.5	0.2	12.5	3.3	2
RMD02	814	P	Man	M1	L	0.709154	6.92E-06		-4.692	26.0232	17.1763	-14.496	1	7.5	0.1	531	156	-20.9	3.5	25	8.6	3.4	1
RMD03	815	P	Max	M1	R	0.70898	7.62E-06		-4.643	26.0737	17.2284	-13.381	2	9.9	0.2	633	184	-21.6	5.8	42	14.2	3.5	1
RMD04	815	S/G	Man	M1	R	0.710987	7.10E-06							1.2	0.2	638	187	-21.4	5.8	40.6	13.9	3.4	1
RMD05	815	P	Man	M2	R	0.711713	5.28E-06		-5.517	25.1727	16.2984	-13.753	1	7.4	0.2	532	159	-21.6	3.8	34	11.9	3.4	1
RMD06	814	D	L.T.	M1	L	0.70967	1.16E-05
RMD07	818	P	Max	M1	L	0.710928	7.18E-06		-4.501	26.2201	17.3795	-14.113	1	-2.3	0.2	484	137	-20.9	4.5	28.5	9.4	3.6	1
RMD08	820	P	Man	M1	R	0.710246	7.24E-06		-5.816	24.8645	15.9803	-14.1025	2	6.2	0.2	347.5	103.5	-21.4	5.1	0.2	9.4	3.4	2
RMD09	821	P	Man	M2	R	0.710638	7.40E-06		-6.199	24.4697	15.5727	-12.515	1	6	0.1	545	162	-21	5.1	28.3	9.8	3.4	1
RMD10	826	C	Max	M1	R	0.709061	5.40E-06							-1.1	0.2	546	158	-22.6	8.1	39.6	13.4	3.5	1
RMD11	824	P	Max	M1	L	0.710172	6.86E-06		-3.6455	27.102	18.2898	-13.291	2	1.1	0.2	560	174	-22.5	8.9	37.6	13.6	3.2	1
RMD12	824	P	Man	M1	L	0.710684	6.30E-06		-5.747	24.9356	16.0537	-14.046	1	0.4	0.4	188	51	-21.1	5	27	8.5	3.7	1
RMD13	822	P	Max	P3	R	0.709999	9.66e-06		-6.334	24.3305	15.4291	-14.162	1	-1.2	0.2	589	169	-22	8	42.3	14.2	3.5	1
RMD14	822	P	Max	M2	R	0.710888	7.16e-06		-7.1235	23.5167	14.589	-12.441	2	5.9	0.2	574	161	-21.4	5.3	33.3	10.9	3.6	1
RMD15	822	CR	Man	P3/P4	R	0.709779	8.94e-06							-0.3	0.2	449	128	-21.9	8.3	38.1	12.6	3.5	1
RMD16	822	P	Man	M2	R	0.71052	9.96E-06		-5.623	25.0635	16.1856	-13.346	1	4.9	0.2	491	147	-21.2	7.4	0.2	13.4	3.4	2
RMD17	822	S/G	Man	M1	R	0.709345	9.48E-06							3.3	0.2	398	120	-21.5	8.2	0.2	9.4	3.3	2
RMD18	822	S/G	Man	M1	L	0.708921	1.36E-05							2.7	0.2	440.5	132.5	-21.9	6.2	0.2	10.3	3.3	2
RMD19	822	S/G	Man	M1	L	0.708755	1.24E-05							-5.6	0.2	513	146	-22.1	6.3	38.6	12.8	3.5	1
RMD20	822	P	Max	P4	R	0.71232	1.32E-05		-6.5615	24.096	15.187	-13.4985	2	2.7	0.2	460.5	133.5	-21.7	5.8	33.8	11.4	3.5	2
RMD21	821	P	Man	M1	L	0.710275	1.32E-05		-3.809	26.9335	18.1158	-14.722	2	3.6	0.2	459	137	-21.6	8.7	0.2	13.6	3.4	2
RMD22	918	S/G	Man	M1	R	0.711004	1.10E-05							0.3	0.2	531	159.5	-22.2	6.2	0.2	12.3	3.4	2
RMD23	898	P	Max	M1	R	0.709168	1.16E-05		-2.695	28.0818	19.3012	-12.8815	2	10.4	0.2	587	173	-21.3	6.5	43.4	14.9	3.4	1
RMD24	890	C	Man	M1	R	0.708627	1.07E-05							-6.9	0.2	493	151	-22.3	8.7	0.2	13.5	3.3	2
RMD25	897	S/G	Man	M1	L	0.709971	1.05E-05							-16.1	0.2	639	192	-21.3	5.2	40.6	14.3	3.3	1
RMD26	834	P	Max	M2	L	0.709492	9.38E-06		-5.3335	25.3619	16.4937	-13.0495	2	-0.8	0.2	539	158	-21.7	7.8	43	14.7	3.4	2
RMD27	834	S/G	Max	M1	R	0.712204	9.82E-06							2.6	0.2	532.5	160	-23.1	7.7	0.2	14.4	3.3	2
RMD28	836	S/G	Man	dp4	L	0.708946	9.98E-06							-0.8	0.2	520	156	-22.7	7	0.2	13.8	3.4	2
RMD29	872	P	Max	M1	R	0.709904	1.16E-05		-3.519	27.2324	18.4244	-14.143	1	5.6	0.2	441.5	133.5	-21.5	4.1	0.2	13.6	3.3	2
RMD30	872	C	Man	M1	R	0.710182	1.06E-05							0.2	0.2	569.5	175	-22.4	6.4	0.2	15.7	3.3	2
RMD31	872	C	Man	M1	L	0.712685	1.16E-05							16.3	0.2	543.5	165	-23	5.3	0.2	14.7	3.3	2
RMD32	865	C	Max	M1/M2	L	0.71151	1.07E-05							2.3	0.2	579	179	-22	6.7	0.2	15.6	3.3	2
RMD33	872	S/G	Max	M1	L	0.707739	1.11E-05							13.8	0.2	608.5	187	-21.8	5.4	0.2	16.4	3.3	2
RMD34	865	C	Max	M3	L	0.709667	9.70E-06							-10.8	0.2	623.5	190	-21.3	6.5	41.3	14.7	3.3	2
RMD35	869	P	Max	P3	L	0.712991	1.20E-05		-4.81067	25.9009	17.05	-14.0767	3	10.1	0.2	546.5	167	-21.2	5.7	47.2	16.8	3.3	2
RMD36	872	C	Max	P3	L	0.712922	1.03E-05							10.7	0.1	611.5	188	-23.2	5.8	33.3	11.9	3.3	2
RMD37	860	P	Man	M2	R	0.709211	1.35E-05		-5.902	24.7759	15.8887	-13.444	2
RMD38	836	C	Man	P3	L	0.70931	1.05E-05							3.9	0.2	386	119	-22	6	0.2	11.4	3.3	2
RMD39	836	P	Man	M1	L	0.709973	1.17E-05		-3.5745	27.1752	18.3653	-13.469	2	3.4	0.3	463	136.5	-23.2	8.5	0.3	15.3	3.4	2
RMD40	836	C	Man	M1	R	0.70918	1.10E-05							1.5	0.2	473	138.5	-23.2	7.7	0.2	15	3.4	2
RMD41	873	S/G	Max	M1	R	0.709564	9.64E-06							4.5	0.2	499	150.5	-22.7	5.1	0.2	14.8	3.3	2
RMD42	887	P	Max	M2	L	0.709252	1.19E-05		-6.177	24.4924	15.5961	-12.928	1	-2	0.2	491.5	148.5	-22.1	7.6	0.2	13.7	3.3	2
RMD43	876	P	Man	M2	R	0.710247	9.06E-06		-5.741	24.9418	16.0601	-14.058	1	-3.2	0.2	499	152	-22.5	8.2	0.2	14.2	3.3	2
RMD44	872	S/G	Man	M1	R	0.710926	7.60E-06							4	0.2	618	190.5	-22	5.7	0.2	15.8	3.3	2
RMD45	877	P	Max	M1	L	0.708914	1.06E-05		-4.0875	26.6464	17.8195	-13.827	2	5.9	0.2	585	179	-20.2	5	33	11.8	3.3	1
RMD46	876	S/G	Max	M1	L	0.709665	9.16E-06
RMD47	829	P	Man	dp4	L									7.1	0.2	465	133	-21.3	5.3	39	13	3.5	1
RMD48	829	S/G	Man	M2	R	0.710514	1.15E-05							2.2	0.2	419	126.5	-23	8.8	0.2	13.5	3.3	2
RMD49	826	C	Max	M1	L	0.710439	9.10E-06							11.2	0.2	570	172	-23.2	7.6	0.2	14.1	3.3	2
RMD50	873	S/G	Max	M1	L	0.709176	6.22e-06							4.7	0.2	535.5	157.5	-22.1	5.7	38.5	13.2	3.4	2
RMD51	876	C	Man	M1	R	0.713828	7.64e-06							3.3	0.2	448.5	134	-23.2	7.7	0.2	12.6	3.4	2
RMD52	824	P	Max	I	R	0.709481	8.72e-06		-4.313	26.4139	17.5795	-12.765	1	4.1	0.2	601	183	-20.9	6	37.1	13.2	3.3	2
RMD53	820	P	Max	M3	R	0.71184	7.54e-06		-6.347	24.3171	15.4152	-14.0315	2	5.4	0.2	528.5	156.5	-21.3	5.7	32.4	11.2	3.4	2
RMD54	818	D	L.T.	M1	L	0.710204	6.86e-06
SSB01	287	S/G	Man	M1	L	0.707891	1.03e-05							1.6	0.2	664	205	-22.4	6.8	43.7	15.8	3.2	2
SSB02	455	S/G	Man	M1	L	0.707918	6.4e-06							8.4	0.2	578	175	-21.3	6.3	43.5	15.4	3.3	2
SSB03	216	S/G	Man	M1	L	0.708299	8.3e-06							2.4	0.2	616	188	-21.7	4.1	41.2	14.7	3.3	2
SSB04	166	S/G	Man	M1	L	0.707868	7.78e-06							0.9	0.2	510	153	-22	5.7	42	14.7	3.3	1
SSB05	425	S/G	Man	M1	L	0.710863	6.84e-06							10.4	0.2	495	148	-22.5	5.4	41.7	14.5	3.4	1
SSB06	92	S/G	Man	M1	L	0.707939	8.14e-06							13	0.2	642	199	-21.8	4.8	43.4	15.7	3.2	2
SSB07	165	S/G	Man	M1	L	0.708727	7.1e-06							15.4	0.2	587	179	-22.1	4.8	43.6	15.5	3.3	2
SSB08	373	S/G	Man	M1	L	0.70868	9.02e-06							13.2	0.2	486	148	-21.7	4.7	27.7	9.8	3.3	2
SSB09	353	S/G	Man	M1	L	0.708337	1.004e-05							11.7	0.2	605	185	-21.8	4.4	45.4	16.2	3.3	2
SSB10	435	S/G	Man	M1	L	0.709467	6.24e-06							3.9	0.2	626	193	-22	4.7	42.4	15.2	3.3	2
SSB11	350	S/G	Man	M1	L	0.708664	6.8e-06							13.7	0.2	561	170	-21.6	4.5	43.1	15.2	3.3	2
SSB12	439	S/G	Man	M1	L	0.709592	5.04e-06							13.7	0.2	604	185	-22.3	3.7	44.7	15.9	3.3	2
SSB13	354	S/G	Man	M1	L	0.707935	5.7e-06							9.1	0.2	578	177	-21.9	6	41.9	14.9	3.3	1
SSB14	193	S/G	Man	M1	L	0.707863	7.6e-06							9.6	0.2	557	169	-21.3	5.8	38.5	13.6	3.3	1
SSB15	264	S/G	Man	M1	L	0.707944	7.14e-06							8	0.2	302	93	-21.1	5	18.6	6.6	3.3	2
SSB16	401	P	Man	M1	R	0.707851	8.04e-06		-4.175	26.5562	17.7264	-14.35	2	10.9	0.2	622	189	-22.1	7.8	40.3	14.3	3.3	1
SSB17	51	P	Max	M1	R	0.708387	7.58e-06		-3.463	27.2901	18.484	-14.935	1	5.4	0.2	523	156	-22.1	6.7	32.5	11.3	3.4	2
SSB18	188	P	Man	M2	R	0.710039	6.1e-06		-5.8445	24.8351	15.9499	-12.7675	2	6.9	0.2	405	122	-22.4	7.9	26.7	9.4	3.3	1
SSB19	285	P	Man	M1	L	0.707908	6.7e-06		-3.054	27.7118	18.9192	-13.637	1	6.2	0.2	591	182	-21.9	7.8	41.4	14.8	3.3	2
SSB20	424	P	L.T.	M2	R	0.708985	7.26e-06		-6.5995	24.0568	15.1466	-13.383	2	8.7	0.2	635	189	-21.6	6	37.7	13.1	3.4	2
SSB21	186	P	Max	M2	L	0.708873	7.24e-06		-6.513	24.146	15.2386	-13.146	1	13.5	0.2	576	172	-21.6	7	41.8	14.5	3.4	2
SSB22	43	P	Max	M1	L	0.708187	8.56e-06		-3.031	27.7355	18.9436	-13.515	1	13.8	0.2	589	181	-21	6.5	45.5	16.3	3.3	2
SSB23	182	P	Max	M1	L	0.707911	7.16e-06		-2.9295	27.8401	19.0516	-13.957	2	7.1	0.2	609	184	-21.9	9.8	39.4	13.9	3.3	2
SSB24	460	P	Man	M1	R	0.708849	6.94e-06		-2.273	28.5169	19.7502	-14.001	1	12	0.2	547	167	-22.3	3.6	43.8	15.6	3.3	2
SSB25	182	P	Man	M3	L	0.708861	6.24e-06		-4.8955	25.8134	16.9597	-13.08	2	9.9	0.2	543	165	-22.1	6.2	40.6	14.4	3.3	1
SSB26	430	P	Man	M1	L	0.708554	7.62e-06		-3.164	27.5984	18.8021	-14.033	1	7.1	0.2	560	167	-21.1	5.4	43.4	15.1	3.4	2
SSB27	246	P	L.T.	M1	R	0.708107	4.84e-06		-4.119	26.6139	17.786	-13.0395	2	9.2	17.6	378	110	-21.7	7	17.6	6	3.4	2
SSB28	372	P	Man	M1	L	0.707927	7.1e-06		-3.6895	27.0566	18.243	-14.0725	2	7.7	42.4	678	210	-22.2	10.1	42.4	15.3	3.2	2
SSB29	324	P	Man	M1	L	0.709412	6.28e-06		-3.524	27.2272	18.4191	-13.7745	2	3.4	0.2	572	175	-21.7	7	42.4	15.1	3.3	1
SSB30	343	P	Max	M1	L	0.707948	6.9e-06		-3.07	27.6953	18.9021	-12.628	1	8.5	0.2	627	192	-22.5	6.5	43.7	15.6	3.3	2
SSB31	68	C	Man	M1	R	0.707781	8.36e-06							14.6	0.2	676	205	-21.9	3.4	43.5	15.4	3.3	2
SSB32	348	C	L.T.	M1	L	0.708117	6.46e-06							13.2	0.2	644	198	-21.8	3.7	43.1	15.5	3.3	2
SSB33	351	C	Max	M3	R	0.708099	8.04e-06							3.7	0.2	570	170	-21.6	5.1	42.2	14.7	3.4	2
SSB34	417	C	Man	M2	R	0.708153	8.5e-06							8.7	0.2	547	166	-22.3	5.1	35.1	12.4	3.3	2
SSB35	352	C	Max	M1	R	0.707827	9.08e-06							10	0.2	604	182	-22.2	5.9	43.8	15.4	3.3	2
SSB36	339	C	Man	M1	L	0.708811	9.1e-06							12.2	0.1	545	167	-22.1	3.6	30.3	10.8	3.3	2
SSB37	195	D	Skull	M1	L	0.708047	9.46e-06							9.1	0.2	547	165	-20.9	8.9	43.8	15.4	3.3	2
SSB38	417	D	L.T.	C	ND	0.708599	8.24e-06
WFD01	2414	P	Man	M2	R	0.709925	9e-06		-7.441	23.1894	14.2512	-13.835	2	-16.5	0.3	161	48	-22	4.1	15.5	5.4	3.4	1
WFD02	2414	P	Man	M2	L	0.710223	7e-06		-5.4955	25.1949	16.3213	-13.388	2	2.5	0.2	432	130	-21.4	6.3	29	10.1	3.4	2
WFD03	2414	P	Man	M2	L	0.710035	9e-06		-6.1575	24.5125	15.6169	-14.2125	2	-3.6	0.2	383	115	-22	5.8	32	11.2	3.4	2
WFD04	2414	P	Max	M2	R	0.710418	9e-06		-4.834	25.8768	17.0252	-14.9895	2	3.3	0.2	457	136	-21.7	4.6	31.6	11	3.4	2
WFD05	305	P	Max	M2	L	0.708862	9e-06		-3.37	27.386	18.5829	-14.3215	2	-14.2	0.4	231	67	-20.6	3.7	36.6	12.4	3.5	2
WFD06	2414	P	Man	P4	L	0.709544	9e-06		-5.5785	25.1093	16.233	-12.927	2	-2.1	0.3	371	109	-21.7	5.4	37.5	12.9	3.4	2
WFD07	-	P	Max	M2	L	0.709278	8e-06		-4.9345	25.7732	16.9182	-13.3715	2	5.9	0.2	474	139	-21.6	5.2	34.8	11.9	3.4	2
WFD08	2414	P	Max	dp3	L									-1.6	0.2	130	37	-22.6	5	8	2.7	3.5	2
WFD09	2705	P	Max	M2	L	0.709369	7e-06		-6.254	24.413	15.5142	-14.086	2	-0.5	0.2	427	124	-22.7	5.7	30	10.1	3.5	2
WFD10	2505	P	Man	M2	L	0.709329	8e-06		-5.7505	24.932	16.05	-14.2615	2	-2.7	0.2	407	120	-21.7	7	24.9	8.5	3.4	2
WFD11	2705	P	Man	M3	R	0.712005	9e-06		-4.3245	26.402	17.5673	-13.8975	2	3.4	0.2	374	105	-22.5	4.3	22.2	7.3	3.6	2
WFD12	2414	S/G	Man	dp4	L	0.708949	8e-06							-8.3	0.3	383	112	-23.4	7.6	38.7	13.2	3.5	2
WFD13	2414	S/G	Man	M1	R	0.708112	1e-05							-12	0.3	211	52	-22.3	4.4	25.2	7.2	4.1	2
WFD14		S/G	Man	M1	L	0.708822	1.2e-05
WFD15	2405	S/G	Man	M2	L	0.708741	1.2e-05							-8.9	0.4	242	72	-22	3.7	38.2	13.2	3.4	2
WFD16	2405	S/G	Man	M1	L	0.708624	1.2e-05							-20.6	0.4	203	60	-22.5	5.7	28.1	9.6	3.4	2
WFD17	1803	S/G	Man	M2	L	0.707934	8e-06							10.8	0.2	558	162	-21.7	5.2	42.1	14.2	3.5	2
WFD18	2414	S/G	Man	M2	L	0.709157	1e-05							-4.7	0.3	142	39	-22.2	5.1	15	4.8	3.7	2
WFD19	2405	S/G	Max	M2	R	0.70883	8e-06							-39.1	1.9	19	3	-25.6	5.9	13.8	2.5	6.4	2
WFD20	2414	S/G	Man	M3	L	0.71037	1e-05							-16.9	0.2	380	112	-21.8	6	29.5	10.1	3.4	2
WFD21	2505	S/G	Man	M1	L	0.708635	9e-06							6.6	0.2	585	175	-22.4	4.2	38.3	13.4	3.4	2
WFD22	2505	S/G	Man	M2	L	0.709021	1.1e-05							2.1	0.2	372	111	-22.4	5.3	25.6	8.9	3.4	2
WFD23	2505	S/G	Man	M2	L	0.709492	8e-06							-2.2	0.2	550	169	-22.3	6.7	34.9	12.5	3.3	2
WFD24	2505	S/G	Man	M1	L	0.710084	9e-06							4.6	0.2	523	154	-22.1	6.1	33.3	11.4	3.4	2
WFD25	2504	S/G	Man	M2	L	0.708016	9e-06							8.6	0.2	484	146	-21.8	5.7	29.6	10.4	3.4	2
WFD26	-	S/G	Man	M1	R	0.707973	1e-05							10.3	0.2	464	137	-22.2	5	35.8	12.3	3.4	2
WFD27	2405	C	Man	M2	R	0.7101	1.1e-05							-1.7	0.2	425	128	-21.8	5.8	33.4	11.7	3.3	2
WFD28	2505	C	Man	M2	L	0.710113	1.2e-05							5.5	0.2	387	118	-21.8	7.3	22.2	7.9	3.3	2
WFD29	2505	C	Man	P3	L	0.709693	8e-06							-3.6	0.2	670	200	-22.5	7.8	39.2	13.6	3.4	2
WFD30	2505	C	Man	P4	R	0.708249	1.1e-05							2.6	0.2	531	156	-22.5	6.5	39.2	13.4	3.4	2
WFD31	2505	C	Man	P4	R	0.709274	1.1e-05							0.3	0.2	484	145	-21.6	6.4	30.6	10.6	3.4	2
WFD32	2505	C	Man	M2	R	0.708802	1e-05							-4.7	0.1	328	94	-22.7	6.7	14.7	4.9	3.5	2
WFD33	2405	C	Max	P2	R	0.709438	1e-05							-1.9	0.3	370	111	-22.3	6.2	44.5	15.5	3.4	2
WFD34	2409	C	Max	M2	R	0.70969	1.1e-05							-35.8	0.9	17	4	-23.9	5.5	5.2	1.3	4.6	2
